# Supplementary material for: The Effect of Open and Closed Oocyte Vitrification Systems on Embryo Development: A Systematic Review and Network Meta-Analysis
Source: J Clin Med. 2024 Apr 30;13(9):2651. doi: 10.3390/jcm13092651 (PMC11084263; doi:10.3390/jcm13092651)
Supplement: Supplementary file 1 [file jcm-13-02651-s001.zip]

Archive with 1 entries (1 files):
- jcm-2942729-supplementary.pdf
